# Supplementary material for: Effects of Dietary Tussah Immunoreactive Pupa Powder on Growth, Gonad Quality, Antioxidant Capacity, and Gut Microbiota of the Sea Urchin Strongylocentrotus intermedius
Source: Biology (Basel). 2025 Jul 17;14(7):874. doi: 10.3390/biology14070874 (PMC12292499; doi:10.3390/biology14070874)
Supplement: Supplementary file 1 [file biology-14-00874-s001.zip]

Archive with 2 entries (2 files):
- Table S1. Formulation and proximate composition of the experimental diets (% dry matter)..pdf
- Table S2. The definition of texture evaluation indicators.pdf
